# Supplementary material for: 3D Microstructural Architecture of Muscle Attachments in Extant and Fossil Vertebrates Revealed by Synchrotron Microtomography
Source: PLoS One. 2013 Feb 26;8(2):e56992. doi: 10.1371/journal.pone.0056992 (PMC3582629; doi:10.1371/journal.pone.0056992)
Supplement: Table S1 — Acquisition parameters for scans done with a monochromatic beam. (XLS) [file pone.0056992.s005.xls]

## Sheet: Sheet1
Scan name	Energy	Distances	Scan range	Projections	Count time	Voxel size	Scan type
20.04_Eust_H_1_ up to 20.04_Eust_H_5_	60	950	360	1499	0.4	20.24	step by step
Compagopiscis_avl_	51	10, 200, 500, 950	360	1999	1	5.05	continuous
1.4_holo_Compagopiscis_	40	22, 70, 150	180	1199	0.4	1.4	continuous
holo_Compagopiscis_middle_plate__	52	40, 160, 260	360	1999	1.2	0.678	continuous
HA_0.678_Compagopiscis_witness_xc150_52keV_bis_	52	150	360	5000	0.7	0.678	continuous
HA_0.678_Compagopiscis_witness_xc150_52keV_	52	150	360	5000	0.7	0.678	continuous
0.7_Compagopiscis_1_	40	50	360	1999	1	0.678	continuous
Compagopiscis_interolateral_musc_att_1_	40	40, 85, 210	180	1500	0.7	0.678	continuous
0.678_Compagopiscis_xc150_CSC_	52	150	360	1899	1.2	0.678	continuous
0.678_Eusthenop_adult_diap_xc_150_	52	150	360	1999	2	0.678	continuous
