# Supplementary material for: 3D Microstructural Architecture of Muscle Attachments in Extant and Fossil Vertebrates Revealed by Synchrotron Microtomography
Source: PLoS One. 2013 Feb 26;8(2):e56992. doi: 10.1371/journal.pone.0056992 (PMC3582629; doi:10.1371/journal.pone.0056992)
Supplement: Table S2 — Acquisition parameters for scans done with a pink beam. (XLS) [file pone.0056992.s006.xls]

## Sheet: Sheet1
Scan name	Machine mode	Energy	Filtres	Gap	Distances	Scan range	Projections	Count time	Voxel size	Scan type
Sophie_0.7_Desmognathus_humerus_xc54_high_dynamic_	4 bunch	~ 18.6	Al0.25	U17.6: 16	54	180	1500	0.2	0.678	continuous
