# Supplementary material for: 3D Microstructural Architecture of Muscle Attachments in Extant and Fossil Vertebrates Revealed by Synchrotron Microtomography
Source: PLoS One. 2013 Feb 26;8(2):e56992. doi: 10.1371/journal.pone.0056992 (PMC3582629; doi:10.1371/journal.pone.0056992)
Supplement: Table S5 — Number of bone cell lacunae in the sample cubes of Desmognathus, Eusthenopteron and Compagopiscis. (XLSX) [file pone.0056992.s009.xlsx]

## Sheet: Sheet1
number of osteocyte lacunae	Cube 1	Cube 2	Cube 3	Cube 4
in Desmognathus	84	34	56	31
in Eusthenopteron	450	439	494	295
in Compagopiscis	520	677	593	502
