# Supplementary material for: 3D Microstructural Architecture of Muscle Attachments in Extant and Fossil Vertebrates Revealed by Synchrotron Microtomography
Source: PLoS One. 2013 Feb 26;8(2):e56992. doi: 10.1371/journal.pone.0056992 (PMC3582629; doi:10.1371/journal.pone.0056992)
Supplement: Table S7 — Statistical analysis of the volume of the bone cell lacunae in the sample cubes of Desmognathus, Eusthenopteron and Compagopiscis. (Because the tables of raw data of lacuna volumes are very large, we present here only the statistical results. The complete data set can be obtained from the corresponding author on request). (XLSX) [file pone.0056992.s011.xlsx]

## Sheet: Sheet1
Desmognathus	statistics	cubes 1-2	cubes 1-3	cubes 3-4
	W	778	452.5	160
	µ	588	896	224
	Γ	87.43	115.285	41.8887
	|U|	2.17>1.96	3.85>1.96	1.53<1.96
	Statistical conclusion	alternative hypothesis (∝=5%)	alternative hypothesis (∝=5%)	null hypothesis
	Biological conclusion	the mean volume of osteocyte lacunae is significantly different between cube 1 and 2 (within 95% confidence limits)	the mean volume of osteocyte lacunae is significantly different between cube 1 and 3 (within 95% confidence limits)	the mean volume of osteocyte lacunae is not significantly different between cube 3 and 4 (within 95% confidence limits)
Eusthenopteron	statisics	cubes 1-2	cubes 1-4	cubes 3-2	cubes 3-4	cubes 2-4	cubes 1-3
	W	63489.5	55128	71319	62404	65044	90674.5
	µ	79800	52000	91171.5	59410	51870	91400
	Γ	3261.9	2393.46	3608.65	2666.35	2388.66	3615.27
	|U|	5.00>1.96	1.31<1.96	5.50>1.96	1.12<1.96	5.52>1.96	0.2<1.96
	Statistical conclusion	alternative hypothesis (∝=5%)	null hypothesis	alternative hypothesis (∝=5%)	null hypothesis	alternative hypothesis (∝=5%)	null hypothesis
	Biological conclusion	the mean volume of osteocyte lacunae is significantly different between cube 1 and 2 (within 95% confidence limits)	the mean volume of osteocyte lacunae is not significantly different between cube 1 and 4 (within 95% confidence limits)	the mean volume of osteocyte lacunae is significantly different between cube 2 and 3 (within 95% confidence limits)	the mean volume of osteocyte lacunae is not significantly different between cube 3 and 4 (within 95% confidence limits)	the mean volume of osteocyte lacunae is significantly different between cube 2 and 4 (within 95% confidence limits)	the mean volume of osteocyte lacunae is not significantly different between cube 1 and 3 (within 95% confidence limits)
Compagopiscis	statistics	cubes 1-4	cubes 2-4	cubes 3-4
	W	64521	80802.5	140767
	µ	100456	132704	119944
	Γ	3877.49	4789.12	4430.67
	|U|	9.27>1.96	10.84>1.96	4.70>1.96
	Statistical conclusion	alternative hypothesis (∝=5%)	alternative hypothesis (∝=5%)	alternative hypothesis (∝=5%)
	Biological conclusion	the mean volume of osteocyte lacunae is significantly different between cubes 1 and 4 (within 95% confidence limits)	the mean volume of osteocyte lacunae is significantly different between cubes 2 and 4 (within 95% confidence limits)	the mean volume of osteocyte lacunae is significantly different between cubes 3 and 4 (within 95% confidence limits)
